# Supplementary material for: Brainstem Raphe Echogenicity and Insomnia in Type 2 Diabetes: An Exploratory Cross-Sectional Study
Source: Life (Basel). 2026 Feb 9;16(2):298. doi: 10.3390/life16020298 (PMC12942166; doi:10.3390/life16020298)
Supplement: Supplementary file 1 [file life-16-00298-s001.zip]

Archive with 1 entries (1 files):
- life-4106973-supplementary.pdf
